# Supplementary material for: Collagen XII Plays a More Prominent Cell‐Mediated Role in Tendon Organization Compared to Matrix Assembly During Postnatal Development
Source: FASEB J. 2025 Oct 29;39(21):e71196. doi: 10.1096/fj.202501618R (PMC12571144; doi:10.1096/fj.202501618R)
Supplement: Supplementary file 13 — Table S2: Gene expression raw data. [file FSB2-39-e71196-s004.xlsx]

## Sheet: Cq
Sample ID	13876	13877	13879	14223	14224	14225	14226	14227	14228	14230	12985	12986	12987	12990	13004	13005	13007	13008	13009	15409	15410	15411	15413	15415	15416	13249	13268	13451	13452	13454	13456	13457	13458	13465	13466	13467	13468	13469	13651	13652	13653	13654	13656	13889	13890	13760	15452	15453	15454
Mouse Model	ScxCre-KO	ScxCre-KO	ScxCre-KO	ScxCre-KO	ScxCre-KO	ScxCre-KO	ScxCre-KO	ScxCre-KO	ScxCre-KO	ScxCre-KO	ScxCre-KO	ScxCre-KO	ScxCre-KO	ScxCre-KO	ScxCre-KO	ScxCre-KO	ScxCre-KO	ScxCre-KO	ScxCre-KO	ScxCre-KO	ScxCre-KO	ScxCre-KO	ScxCre-KO	ScxCre-KO	ScxCre-KO	ScxCre-KO	ScxCre-KO	ScxCre-KO	ScxCre-KO	ScxCre-KO	ScxCre-KO	ScxCre-KO	ScxCre-KO	ScxCre-KO	ScxCre-KO	ScxCre-KO	ScxCre-KO	ScxCre-KO	ScxCre-KO	ScxCre-KO	ScxCre-KO	ScxCre-KO	ScxCre-KO	ScxCre-KO	ScxCre-KO	RosaCre-KO	RosaCre-KO	RosaCre-KO	RosaCre-KO
Age	p0	p0	p0	p0	p0	p0	p0	p0	p0	p0	p10	p10	p10	p10	p10	p10	p10	p10	p10	p10	p10	p10	p10	p10	p10	p30	p30	p30	p30	p30	p30	p30	p30	p30	p30	p30	p30	p30	p30	p30	p30	p30	p30	p30	p30	p10	p10	p10	p10
Genotype	KO	KO	CTRL	CTRL	KO	CTRL	KO	KO	KO	CTRL	CTRL	CTRL	KO	KO	CTRL	CTRL	CTRL	KO	KO	CTRL	KO	CTRL	KO	KO	KO	CTRL	CTRL	KO	CTRL	CTRL	CTRL	KO	CTRL	CTRL	CTRL	KO	CTRL	KO	KO	CTRL	KO	KO	KO	KO	KO	CTRL	CTRL	KO	KO
Sex											M	F	F	M	F	F	M	F	F	M	M	F	F	M	M	F	M	M	M	F	F	F	F	M	M	F	F	F	M	M	F	F	M	M	M	F	F	F	F
Abl1	16.4757	16.4199	17.1272	17.0388	16.9194	16.8073	17.3516	17.58	17.184	17.8165	15.7135	15.1361	15.7322	14.9834	16.1821	15.0666	16.1139	15.0672	14.7221	15.1809	14.9024	14.6111	14.8422	15.3747	14.803	15.8102	16.3134	14.0814	16.0718	15.113	14.9742	14.7407	14.8814	14.98	13.9708	14.9372	14.8342	14.5817	14.9282	15.2327	14.7431	14.7239	14.249	14.9201	14.8276	15.5588	14.7489	14.3084	14.6601
Acan	11.7638	12.34	11.1928	11.9794	12.0582	11.6627	12.3612	12.4555	11.3488	12.5056	10.8323	11.0445	12.202	11.2479	12.7909	12.1047	12.5518	11.2856	11.8029	11.5787	11.5287	11.9978	11.9671	12.0479	12.0177	13.5554	14.6181	11.6977	14.1032	13.0818	13.4153	12.8518	13.4134	12.5927	10.9432	13.404	12.3405	11.2028	12.6615	13.0708	14.9346	13.553	12.312	12.5257	13.2847	11.5455	12.7046	12.0402	12.0087
Acta2	18.9967	18.9435	19.2242	19.1887	18.725	18.7189	19.6783	19.7603	19.7012	19.0129	16.8934	16.1936	16.648	15.9699	17.4655	15.6967	17.9105	16.1492	16.3827	15.9113	15.9499	15.9315	16.3596	16.7567	15.7454	15.981	17.0113	15.8282	17.3185	16.5071	16.5259	15.374	16.4919	15.96	15.0533	15.8228	16.0137	14.8419	16.3464	16.9792	16.6793	16.5324	16.1044	15.5811	16.1009	17.8942	17.0301	16.505	16.8745
Adamts1	15.3105	15.9741	16.3856	16.3757	15.7261	15.8277	16.3437	16.6562	14.5616	17.3294	15.0289	14.7098	15.9903	14.6805	15.6399	14.9017	16.1111	14.9336	14.7671	14.3365	14.2808	14.0787	14.3416	15.2625	14.542	14.6915	15.524	13.5951	15.371	14.6099	14.6891	14.0727	14.5665	13.915	13.0727	14.0041	13.9795	13.5472	14.5168	14.7771	14.3447	14.225	13.7601	14.4116	14.2305	15.4586	14.5195	14.3076	14.2168
Adamts2	14.4313	14.3868	14.9196	14.5326	14.6615	14.2058	14.9619	15.2849	14.8441	15.0642	12.4117	12.2308	12.8903	11.9946	13.1823	12.8057	13.0942	12.6998	12.284	12.0448	12.0874	11.7791	11.8829	12.58	12.326	11.3431	12.1649	10.8192	11.9773	11.1046	11.1316	10.9315	11.0226	11.1919	10.3545	11.1257	10.8888	10.8173	11.4441	11.5776	12.0506	11.381	10.817	11.2089	11.0264	12.2107	11.8514	11.5758	12.0242
Adamts5	17.8852	17.9674	18.3752	17.9899	18.4004	18.6241	17.8648	18.7954	17.2141	18.7022	16.4651	15.77	17.0853	15.7072	16.9193	15.8691	16.5838	16.0062	15.6169	15.6433	15.7122	15.396	15.9035	16.6465	15.9144	15.6984	15.9628	14.6139	15.8247	15.144	15.056	14.6548	15.4794	15.2816	14.1781	15.0221	15.0793	14.3496	15.1965	15.4724	15.4229	14.9621	14.5902	15.1382	14.9477	17.5582	15.0623	15.1477	15.3833
Adgre1	17.4946	17.5907	17.9743	17.4139	17.6236	17.1699	17.8273	18.0331	18.081	17.717	17.3262	16.2421	18.0679	16.4166	17.4041	15.9989	17.7341	15.5667	15.7633	15.0647	14.7826	14.9238	15.3182	16.0536	14.5419	15.2247	15.7104	14.3956	15.218	15.0208	15.1538	14.6232	15.0157	14.3028	13.283	14.4983	14.7289	13.5923	14.0543	14.8169	14.8186	14.4632	13.9261	15.0069	14.7632	17.8125	14.9376	14.5659	14.7386
Aspn	11.905	12.0889	12.665	12.5427	12.5589	13.0202	11.8764	12.9612	10.3805	13.8188	13.9301	12.7617	14.5357	12.451	14.1605	12.7659	14.2055	11.6139	11.1185	12.1888	11.2798	11.8862	12.3253	12.7072	11.6182	14.067	14.4263	12.7969	14.4689	13.5127	14.2043	13.1776	14.0532	13.2305	11.9424	13.2113	13.4988	12.0385	12.7612	13.618	13.1574	12.7805	12.2165	13.2963	12.7562	14.0429	12.317	11.1473	11.741
Bgn	9.3085	9.35317	9.80408	9.41185	9.52414	9.30141	9.56741	10.0018	9.60403	10.3012	7.50018	6.74987	7.78385	6.82562	8.71072	8.11288	8.81728	6.94094	6.83713	7.64271	6.53854	7.40402	7.24069	7.56977	6.97445	9.25974	10.2691	7.27391	10.0393	9.26981	9.4313	7.66575	9.39386	8.77563	7.5245	8.2573	8.61487	7.23781	7.73301	8.86443	8.51253	8.21943	7.18096	8.15357	8.29837	8.24678	8.33001	7.75303	7.9704
Bmp4	16.6313	16.5453	16.9181	16.9907	17.348	17.2009	16.6425	17.5408	15.6891	17.8172	14.9105	14.2787	15.5871	14.8341	16.0324	15.5379	16.1211	14.9441	14.7115	14.6037	14.4755	14.5429	14.7467	14.9465	14.542	15.1321	16.099	13.9335	15.7811	14.3116	14.3036	13.7021	13.818	14.7155	13.9148	14.3787	14.33	13.9864	13.9115	14.8015	13.6401	13.3649	13.3979	14.9898	14.3418	15.022	14.4373	14.1957	14.6476
Cd34	15.2456	15.3245	16.0775	15.1441	15.5943	15.5725	15.3776	15.9705	15.7218	15.8622	13.9578	13.3331	14.6664	13.1156	14.1462	12.8739	13.9989	12.5996	12.4119	12.285	12.3881	12.0712	12.4588	13.1416	12.028	12.975	13.6119	12.3517	13.1582	12.7471	12.884	12.3537	12.5449	12.5245	11.3778	12.6181	12.3401	11.3468	12.4837	12.7881	12.6084	12.002	11.9299	12.5413	12.4164	13.6773	11.9451	11.6801	11.8892
Cd44	13.3444	13.1197	14.095	13.6581	13.5914	13.6076	13.7212	13.9497	12.8218	14.7077	12.6812	11.9803	12.6803	11.5065	13.1896	12.401	13.3005	11.248	10.7073	11.5149	10.6801	11.2955	11.1958	11.6796	10.9018	12.9167	14.0085	11.0776	13.2252	12.9591	13.2423	11.6411	12.8135	12.3443	11.5139	11.7764	12.6459	11.0044	11.7177	12.9199	11.7352	11.5853	11.1363	11.6683	11.5979	12.6911	11.8144	11.4745	11.8143
Cdh11	14.6479	14.4881	15.5897	15.056	15.1422	14.7256	15.4876	15.7711	15.3341	15.4876	13.3428	12.8373	13.5252	12.4158	14.1229	13.4897	14.2324	12.7299	12.3222	12.8177	12.1281	12.946	12.565	13.0647	12.4645	14.7419	15.242	13.4181	15.1687	14.1579	14.8528	13.7188	14.4648	13.9799	12.7696	13.2661	13.8194	12.4478	13.9129	14.527	14.2823	13.6184	12.8988	13.9111	14.205	14.7821	13.4229	13.3098	13.5953
Cdh2	16.543	15.9594	17.3668	17.2377	17.0689	17.0271	17.1204	17.3901	16.9558	17.809	16.4909	15.8237	15.8938	15.3689	17.1489	16.7002	17.0812	15.9038	15.6155	16.0922	15.0462	15.9233	15.3909	15.7668	15.4618	16.9479	17.1872	15.9733	16.9699	16.2397	16.4127	16.0129	16.4047	16.0992	15.1374	16.2487	16.0934	15.6154	16.2014	16.334	16.535	15.9586	15.4934	16.1129	15.9496	17.2281	16.2299	16.2668	16.3033
Col10a1								22.3738			21.8594	22.726	23.7827	20.9367	25.8729	19.228	22.287	26.8776	25.2035	26.6121	27.4363	23.7404	23.7697	25.9824	23.2515		23.9084	21.9187	24.3265	24.7985	24.7545	20.6398	24.455	20.7595	13.5245	21.2157	18.1864	13.1048	18.7716	24.6014	24.8212	21.6258	22.8465	23.8519	19.8889		24.3569	19.85	21.7148
Col11a1	11.346	11.124	11.3024	11.6334	11.7936	11.2994	12.172	12.3349	11.9741	12.1378	9.67093	9.54684	10.2755	9.3814	10.6648	10.3455	10.6922	10.213	9.83535	10.2645	9.89387	10.0081	10.2513	10.4523	10.3797	11.4677	12.054	10.2909	11.7589	10.6234	11.0163	10.6676	10.812	10.5649	9.54192	11.1997	10.3922	10.34	10.8537	10.8762	11.8512	11.1316	10.2718	10.8018	11.1173	10.9271	10.7532	10.2375	10.6862
Col12a1	16.1904	17.7174	11.34	12.1528	16.0878	10.8591	16.9793	16.5943	16.6473	11.812	9.93614	10.5519	18.1739	16.9244	10.7955	10.8072	10.7179	17.3329	16.5649	10.3518	16.9723	9.9933	16.4056	17.4421	16.1343	10.9952	12.2363	18.7009	11.7293	10.6569	11.0534	18.8128	10.9702	10.4351	9.72055	20.3902	10.3502	18.568	19.1957	11.2636	18.0807	19.464	18.7157	19.2127	19.0524	10.6104	10.6029	13.8072	14.6227
Col14a1	11.8128	11.9469	12.4417	12.4563	13.0545	12.1733	13.2418	13.4042	13.0815	12.9673	12.4284	11.8152	13.6462	12.4714	12.9918	11.9596	13.1284	12.4734	11.8542	11.6526	11.5796	11.2506	11.8584	12.4794	11.9222	13.5397	14.3482	12.8369	14.6129	13.3113	13.2746	12.9829	13.569	13.2592	12.0198	12.5643	12.8588	12.0323	13.1858	13.9368	13.3636	12.7974	12.4162	13.4421	13.1832	13.4643	12.6068	11.8102	12.6277
Col1a1	16.1508	16.2342	16.7286	16.3812	16.529	16.1444	17.0257	17.0496	16.5304	16.8728	15.0092	15.0391	15.1913	14.503	15.7883	15.4323	15.8693	15.5307	15.4168	15.0991	14.9947	14.6301	14.8735	15.1812	15.5747	14.8401	15.5785	13.8648	15.2531	13.8682	14.5158	14.8387	14.0984	13.9829	13.3084	15.5319	14.2266	15.2968	15.0981	14.2285	16.0774	15.2259	14.4198	14.3747	14.7249	15.051	15.121	14.4192	14.9299
Col1a2	6.58221	6.44771	7.16692	6.77959	6.94	6.65674	7.36957	7.65206	7.04314	7.4177	5.66856	5.08037	5.99331	5.17533	6.40261	6.30384	6.38683	5.99001	5.78033	5.60416	5.21755	5.25633	5.31864	5.99861	5.78889	5.82811	6.19056	4.86849	5.84999	4.91286	5.17272	5.54981	5.38543	4.73544	4.33592	5.89301	4.85548	5.35128	6.04054	5.40105	6.21661	5.88388	4.60914	5.58918	5.78995	6.03897	5.62796	6.00078	5.69394
Col2a1	12.1183	11.9559	9.4062	12.2068	12.6081	11.9141	12.916	13.0133	12.552	12.8844	7.9219	8.16817	12.6185	11.0735	10.6688	9.56166	9.97528	9.95096	12.628	8.55076	10.9388	9.41715	11.1197	10.9108	10.5185	14.4414	13.7319	13.1617	13.9371	12.6198	13.2837	13.8672	12.7846	12.0733	8.8331	13.4801	10.3017	9.15894	11.4088	13.0807	15.4365	13.789	12.9829	14.0565	13.8441	10.0846	9.91978	10.1009	10.5889
Col3a1	9.42414	9.40565	10.0554	9.68257	9.70882	9.9682	10.0422	10.5835	9.54002	10.6546	9.30184	8.14634	9.74961	8.45828	9.17123	7.94583	9.20597	8.01486	7.81263	7.60158	7.22057	6.9276	7.30105	8.36932	7.18312	8.01588	8.835	6.85169	8.61755	7.89651	8.13402	7.32863	8.49781	7.42627	6.35614	7.59986	7.65913	6.67399	7.38081	7.70256	7.85928	7.8038	6.85097	7.47684	7.56499	9.34744	7.7465	7.62697	7.84088
Col4a1	12.8532	12.8273	13.4923	13.4671	13.4793	13.3242	13.7928	14.1195	12.9692	14.195	13.3082	11.8226	12.9241	11.9353	12.6408	11.6876	13.246	11.6601	12.202	11.9191	11.9197	11.0196	11.4527	12.4313	11.53	12.9078	13.2192	11.5853	12.6783	12.3971	12.7013	12.4502	12.6064	11.9417	10.9266	12.057	11.8393	11.3364	12.1462	12.3032	12.564	12.304	11.6476	12.0158	11.9357	13.2415	11.4063	11.4297	11.6652
Col5a1	12.4405	12.5338	13.2303	12.8634	12.872	13.2033	12.99	13.2058	12.4179	13.844	12.2004	11.6449	12.777	11.7625	12.7664	11.6685	12.8222	11.2828	11.4663	11.5035	11.0788	10.7991	11.2009	11.9616	11.3867	12.722	13.0323	10.8881	12.9152	12.5646	12.4678	11.5343	12.4053	11.8673	10.564	11.6641	11.7822	11.0867	11.5855	12.34	12.3677	12.0274	11.2079	11.6992	11.3963	12.1188	11.7351	11.0763	11.4127
Col5a2	11.1613	11.3211	11.9098	11.8498	11.6745	11.7846	11.8813	12.5175	11.1207	12.5708	10.8934	9.88879	11.1761	9.95234	11.3034	10.3967	11.6264	9.90123	9.83699	10.0799	9.23825	9.76271	9.65714	10.1911	9.61523	10.8982	11.6611	9.17673	11.3139	10.7614	10.8132	9.59192	10.7017	10.3133	9.18369	10.0619	10.1273	9.0473	9.80255	10.6961	10.1773	9.93329	9.31755	9.83332	9.83808	11.0656	10.4532	9.74119	10.0305
Col6a1	10.0332	9.97602	10.7028	10.2978	10.2389	10.0695	10.572	11.0111	9.89178	11.0276	10.1759	9.46834	10.3632	9.24454	10.8103	10.2634	10.9523	9.9223	9.4556	9.13445	8.61299	9.01106	8.84594	9.41713	9.17157	9.97045	10.6748	8.97752	10.5195	9.39346	9.46143	9.11786	9.6718	9.70403	8.77895	9.77519	9.42191	9.13086	9.7943	9.82729	10.2988	9.78087	9.11874	9.45966	9.64391	9.51528	9.58868	9.25684	9.33205
Comp	14.6018	14.447	13.486	13.9241	13.9353	13.5951	14.3287	14.8774	14.2405	14.7329	10.8984	9.99283	11.5737	10.5985	12.2984	11.7637	12.1929	11.0077	10.9993	11.2443	10.5267	11.3841	10.9262	11.4463	11.0577	10.8447	11.6986	9.55727	11.5327	10.745	10.4939	9.54451	10.6078	10.4951	9.8374	10.6592	10.3246	9.53501	10.519	11.0346	10.3876	10.2963	10.0454	10.3232	10.5452	11.8776	11.4456	11.5831	11.6936
Cspg4	16.4416	16.9751	15.849	16.6361	16.8255	16.5963	17.1277	17.1739	16.0706	17.7889	13.8109	13.6694	14.8365	14.1043	15.1052	14.3531	15.0548	14.1226	14.2428	14.3655	14.4152	14.069	14.632	14.8785	14.7246	14.6038	15.5467	13.0956	15.2205	14.3851	14.4459	13.8335	13.8297	13.7392	12.9751	14.6586	13.8645	13.5099	13.7138	14.2863	14.3073	14.1209	13.7299	13.5563	13.6732	14.766	14.9876	14.2227	14.6838
Ctgf	11.188	11.2979	13.5742	15.5801	13.9334	14.0971	14.0002	13.8399	11.68	15.9988	13.2803	12.8442	12.96	11.1842	14.8535	14.4461	14.6032	12.837	13.0713	12.8596	12.2845	13.2604	13.1438	13.45	13.1006	14.509	15.7065	12.0584	13.8368	12.7195	13.2624	12.8792	12.7917	12.0594	12.1018	12.8759	12.6357	11.8838	13.4281	12.9199	12.3851	12.8474	12.2363	11.3504	10.9231	12.1081	13.576	13.1863	12.7152
Dcn	10.6023	10.4121	11.4037	10.6248	10.9831	10.5267	11.1645	11.7989	11.4358	11.3696	7.9658	7.47807	8.31962	7.27615	8.93885	8.45711	9.05042	7.9008	7.23714	7.32924	7.14939	7.72683	7.36705	7.98796	7.08092	7.18707	7.55922	6.48617	7.26427	6.82627	6.80977	6.05838	6.59679	6.64791	5.81196	6.05061	6.3011	5.21056	6.20259	7.15779	5.81117	5.64926	5.58651	6.75129	6.4284	9.28824	7.42066	7.62812	7.88425
Egr1	18.6495	19.3396	19.2494	19.5415	18.0199	18.2386	19.0575	20.4178	16.2238	20.7348	15.6974	14.7205	16.738	16.1195	17.3076	16.3574	17.5295	15.2506	15.5982	14.6512	14.4297	14.5413	15.0791	15.7417	14.5335	14.5427	18.2139	15.7031	17.9508	15.4358	14.5219	13.3389	14.773	16.6945	15.0974	14.9456	15.2017	13.6795	16.5779	17.011	15.5039	15.7532	15.412	16.5083	16.3238	17.5055	16.7321	16.9896	16.597
Eln	11.0888	11.0177	12.1663	11.8901	11.5218	11.5559	11.9483	12.1932	12.4112	12.2314	13.3066	12.5272	12.8702	12.1146	12.9563	11.2925	12.9285	11.9562	11.4258	11.0352	10.3522	10.1792	10.3947	10.7498	10.3458	12.4682	13.2597	12.2566	13.4787	12.1986	11.9413	11.9267	12.5439	12.4632	11.612	11.5814	11.5644	11.3622	12.7945	12.8631	13.1401	12.179	11.7702	12.3258	12.1493	12.4633	10.8199	10.751	10.9142
Ext2	19.2929	19.2537	20.0588	19.9263	20.2297	19.7756	20.3027	20.4229	20.1216	20.8514	17.9131	17.3025	18.4498	17.2496	18.9086	17.599	18.7322	17.6483	17.1822	17.4596	17.1149	17.1926	17.2887	17.951	17.0405	17.6535	18.7894	16.9557	18.5907	17.8062	17.725	17.1377	17.4967	17.5539	16.2851	17.4737	17.341	16.5511	17.2921	17.9673	17.6603	17.3105	16.7741	17.2948	17.2704	18.7747	17.6732	17.0938	17.6461
Fbn1	12.2355	12.7039	13.4619	11.9636	12.4266	12.7558	12.174	13.2052	11.9456	12.8494	11.0582	10.4992	11.4066	10.0797	11.3543	10.3243	11.2591	9.93283	9.31192	9.86981	9.45285	9.44232	9.53095	10.4043	9.75025	10.1788	11.23	9.2433	10.8065	9.8864	9.84411	9.34016	10.1672	9.92145	8.92866	9.68658	9.53544	8.88306	10.1616	10.5689	10.6612	9.97909	9.21784	9.85234	9.89981	11.0141	9.96621	9.91504	10.183
Fbn2	12.1238	12.0897	12.7887	12.8551	12.866	12.6734	12.9056	13.2088	12.6384	13.4648	13.7788	13.2275	13.7456	13.1323	14.4131	13.9596	14.4451	13.0972	12.952	12.7383	11.8817	12.5543	12.1978	12.3099	12.5311	15.8106	15.7645	14.6804	15.9787	15.2336	15.9989	15.0455	15.9636	15.3009	14.238	14.162	15.1882	14.1692	15.7489	15.9438	17.0189	15.9124	14.8646	15.0739	15.3621	13.2232	13.2565	13.1456	13.0345
Fmod	10.5914	10.3973	11.2298	11.0209	10.939	10.7683	11.0196	11.4573	10.4062	11.6089	8.53126	7.92014	8.79453	7.60616	9.44904	9.49564	9.87844	9.04715	8.23447	8.79311	8.21648	8.53027	8.25977	8.87999	8.49046	8.49272	9.36606	7.56737	9.3891	8.22274	7.89586	7.48222	7.77443	7.93354	7.33284	8.55391	7.7011	7.85422	8.36204	8.60857	8.07127	8.16405	7.47573	8.1205	8.07621	9.65275	9.25005	8.88335	8.97774
Fn1	10.7513	10.9111	11.5439	10.9547	11.115	11.3067	11.3879	11.5952	10.8107	12.0235	10.052	9.20349	10.3098	9.23174	10.72	10.0331	10.6557	9.28034	8.86305	9.51644	8.87405	9.17771	9.01278	9.81047	9.30692	9.17909	10.5819	8.04054	10.1394	8.99541	8.96503	7.95927	9.06139	9.0235	8.13569	8.68192	8.7736	7.96658	8.75642	9.64779	8.84971	8.43406	7.98423	8.2839	8.59227	9.58371	9.58804	9.36506	9.31773
Gdf5	23.1317	22.0931	19.7774	21.7151	22.0036	21.7582	23.6399	22.1888	22.2845	22.8975	17.8815	18.2527	20.8048	20.2111	19.9348	19.1174	19.7722	19.3259	19.9077	17.68	19.1306	18.0404	19.4337	20.0005	18.7564	19.9442	20.2828	16.9148	18.8974	19.7846	19.3065	18.3592	19.3304	18.0657	17.2592	18.3998	19.3044	17.3175	18.0544	17.8867	18.5511	18.6859	16.8134	17.9978	18.5419	18.2125	19.0176	19.1018	19.5417
Gja1	14.2428	14.2904	14.7874	14.3454	14.4708	14.0682	14.7248	14.8241	14.0791	14.835	12.447	11.8202	12.5705	11.6379	13.0577	12.7953	13.1579	11.809	11.4329	11.5009	11.3342	11.9376	11.6973	12.2392	11.4498	11.8718	12.6094	10.5512	11.9632	11.3777	11.8489	10.7464	11.597	11.4336	10.3474	10.8247	11.0317	10.1266	10.9818	11.6906	11.492	11.1418	10.3238	10.948	11.1438	12.921	11.4898	11.6936	11.7864
Has1	19.8364	20.1783	20.2584	19.6271	19.196	20.08	20.2466	20.7558	19.172	21.6206	18.0948	17.3253	20.3573	17.5682	19.3424	18.1663	19.1248	17.5484	17.0906	16.7684	16.9431	16.8807	17.3965	17.7885	16.7481	18.9977	20.552	16.2196	20.8883	18.4346	18.8577	17.2281	18.7729	19.0776	16.8571	17.5382	18.2023	16.2058	17.3596	19.9975	17.0501	17.3217	17.0224	17.9592	18.0681	17.5333	17.0199	16.5975	16.7293
Hspg2	12.569	12.5187	13.1661	12.8602	12.8129	12.7007	12.9944	13.3502	12.4439	13.5151	11.8866	11.2118	12.02	11.0834	12.362	11.9164	12.6763	11.4711	11.4509	11.5765	11.2023	10.9816	11.1049	11.5225	11.5767	11.9263	12.9146	10.8456	12.6012	11.5103	11.5899	11.2892	11.6843	11.5844	10.5676	11.38	11.2599	10.9779	11.5751	11.998	12.1147	11.4978	11.0918	11.3577	11.2015	11.72	11.6142	11.1792	11.6651
Igf1	14.2245	13.5278	14.3361	14.1637	13.9502	13.7869	14.3087	14.8324	14.4063	14.7236	12.1155	11.5942	12.6161	11.5222	12.5959	11.6811	12.7211	11.2915	11.3561	11.4242	11.2894	11.0582	11.4339	12.1549	10.8598	12.0502	12.1531	10.9366	12.1046	11.6747	11.8427	11.19	11.7729	11.2346	9.95765	10.9805	11.3392	10.1109	11.0484	11.6924	11.5664	11.1646	10.6504	11.5072	11.2425	12.5221	11.6468	11.3104	11.7239
Ihh		26.0048	26.4999	27.3213	27.5446	25.5144	27.4029		27.3428	27.4463	23.4567	23.5948	25.2867	23.1004	24.9207	23.4337	26.0101	23.8764	23.5749	23.2605	23.8723	23.3066	24.1312	23.7961	23.9438	24.1982	26.3088	22.7624	24.6217	25.6794	24.1101	24.0699	24.2806	22.7049	19.3908	24.0483	21.8102	19.1039	22.9297	24.404	23.9625	22.9246	23.8706	24.6489	22.9953	24.3433	25.2788	22.9014	24.3718
Itga11	16.9662	16.2312	17.1568	16.9528	17.0269	16.5709	17.4516	17.2604	18.0765	17.2723	14.5806	14.0263	14.8368	13.946	15.5452	15.0735	15.5223	14.4028	14.2647	14.2946	13.8715	13.9748	14.0428	14.7095	14.075	14.2298	15.236	13.1192	15.058	14.2265	13.9519	13.236	14.1372	13.7994	13.1569	13.6304	13.8079	13.2073	13.6789	14.3472	13.9755	13.6219	13.1978	13.5224	13.5184	14.7996	14.6804	14.3564	14.809
Itga5	15.7368	16.1279	16.3694	15.9671	16.1186	15.9423	16.1897	16.4944	14.9205	16.8925	15.2091	14.4662	15.6185	14.5583	15.4969	14.8139	16.0048	14.4605	14.3904	14.2409	13.9162	13.9367	14.0904	14.5642	13.9655	15.4819	16.1388	14.2496	15.9309	15.1625	15.4837	14.5388	15.4479	15.05	14.0959	14.5686	14.9941	14.1983	15.2005	15.8335	15.3156	15.0761	14.5837	14.8097	14.6501	15.2413	14.4438	14.3101	14.2642
Itgb1	12.5601	12.5051	13.3134	12.9115	12.8967	12.7884	12.9769	13.44	12.3203	13.5457	11.5373	10.7833	11.9291	10.8546	12.1928	11.5227	12.3335	10.7477	10.5124	10.59	10.1825	10.7537	10.5892	11.1303	10.2707	11.2491	11.7529	10.4024	11.4452	10.972	11.13	10.4597	11.3726	10.9721	9.97306	10.2789	10.7209	9.57227	10.6133	11.3969	10.6054	10.1645	9.84916	10.8154	10.6754	12.1572	10.5977	10.7802	10.7451
Itgb3	17.7264	18.3284	18.5872	16.953	17.4639	17.7197	17.2693	18.0308	17.0493	18.2772	16.1415	15.4399	16.5164	15.2475	16.1828	15.1479	16.5345	14.9987	14.435	14.9111	14.5658	14.2924	14.6995	15.3512	14.4854	15.9354	17.2348	15.0447	17.0845	15.7805	16.1527	15.1873	16.0697	16.374	14.6897	15.4835	15.3564	14.8204	15.8173	16.8087	15.725	15.3504	14.917	15.9338	15.3655	16.108	14.9299	14.425	14.7867
Itgb5	17.0997	16.9517	17.7508	17.3803	17.3791	17.2744	17.3284	17.782	16.9513	18.2268	15.2568	14.1894	16.0708	14.95	15.9409	15.1457	16.3536	14.7284	14.3891	14.4498	14.0387	14.1108	14.3649	15.0289	14.0087	15.0567	16.3117	13.3613	15.4953	15.0538	14.8825	14.0305	14.4492	14.1634	13.1074	14.8855	14.1564	13.4701	13.892	14.4858	13.8334	13.8147	13.1374	14.0215	14.3927	16.2934	15.4132	14.7265	15.3074
Kera	11.2436	11.0695	11.9283	11.8418	12.1954	11.4499	12.3284	13.2005	12.0353	12.2299	10.0014	9.65649	10.8168	9.734	10.9548	10.4538	11.2304	9.80183	9.3832	9.27707	8.86596	9.71424	9.62954	10.1122	9.21343	11.2727	11.6215	10.0417	11.0948	10.7193	10.9766	10.2782	10.6076	10.1638	9.35271	10.0922	9.95445	8.81196	9.82159	10.6174	9.94782	9.41684	9.06037	10.5754	10.4143	11.7241	9.99119	10.3383	10.4171
Lox	10.9045	10.9917	11.8366	11.8587	11.8245	11.6703	11.3228	12.1772	9.88963	12.609	11.0042	11.0615	11.8468	10.8502	12.1301	11.8706	12.199	11.3886	11.0108	10.867	10.4518	10.7344	10.7804	11.4674	10.8685	11.634	11.6143	10.7153	11.2964	10.7794	11.3751	11.1341	11.1629	10.7336	9.89696	11.4737	10.8683	10.702	11.2615	11.1586	12.0245	11.7549	10.7394	11.0272	11.0934	11.8735	10.8433	11.0754	11.0727
Loxl1	16.4248	16.1414	17.4301	16.2437	16.2163	16.5159	16.3049	16.8244	16.1129	17.086	14.7801	13.7899	14.9444	13.6563	14.8681	13.4853	14.8552	13.416	13.2239	13.7359	13.2492	13.0217	13.2842	14.203	13.0807	14.1482	14.7636	12.9526	14.6579	13.8951	13.8292	13.1637	13.8851	13.231	12.1341	13.4918	13.4256	12.6038	13.6214	13.7733	13.8329	13.5787	12.743	13.5266	13.5707	15.3873	13.706	13.3224	13.5516
Loxl2	12.5174	12.428	13.4992	13.273	13.0423	13.063	13.6521	13.9588	13.3858	13.7726	10.8359	10.5074	11.1542	10.1081	11.5679	11.4503	11.5667	11.0756	10.5234	10.5823	10.2023	10.3498	10.2133	11.1359	10.5185	10.2676	10.7226	9.41374	10.5489	9.33908	9.71763	9.75486	10.039	9.54704	8.76057	10.2832	9.45573	9.55648	10.5003	10.0854	10.8913	10.2091	9.23203	9.98691	10.1367	11.3005	10.4522	10.8468	10.908
Ltpb1	14.6734	14.7624	15.3416	15.1207	15.1238	15.1433	15.4644	15.5746	15.5334	15.6659	13.2997	12.4843	13.7201	12.5386	14.0289	13.3347	14.1885	12.9092	12.5703	13.1132	12.403	12.5369	12.4686	13.2796	12.4718	12.958	14.1457	12.4403	14.0567	12.7164	12.698	12.3186	12.6757	12.6478	11.6073	12.8138	12.2086	11.7916	12.7407	13.3738	12.5859	12.5778	11.9577	12.9786	12.943	13.9942	13.2034	13.0376	13.5492
Ltpb4	13.9175	13.9087	14.6894	14.3545	14.5729	14.2274	14.711	14.8603	14.0078	15.0283	12.9134	12.2502	12.9768	12.2126	13.3525	12.5203	13.6187	12.7668	12.5672	12.5103	12.4196	11.9103	12.236	12.6427	12.6493	13.2883	13.5396	12.1543	13.5216	12.5924	12.3116	12.3221	12.0717	12.439	11.7172	12.6683	12.4146	12.5828	12.7168	12.8453	12.5926	12.3045	12.1438	12.786	12.5442	13.3104	12.4349	11.8999	12.4702
Lum	16.1114	16.3656	16.7286	16.1957	17.0612	16.7158	17.2373	17.938	17.6169	17.0955	14.8557	14.0127	15.9369	14.6046	15.5527	14.1154	15.2971	13.8265	13.3011	13.6501	13.0774	13.5858	13.865	14.6164	13.4611	14.3286	14.9403	13.2233	14.9906	13.9696	14.6268	13.5011	14.0678	13.6703	12.4886	13.237	13.5909	12.1024	13.0939	14.3968	13.3593	12.894	12.6213	13.6148	13.4877	16.2704	13.8241	13.3385	13.8033
Matn2	16.2041	16.6143	16.3754	15.4844	16.0922	15.3165	16.5143	16.4728	16.3718	16.1833	13.3699	12.5454	13.8562	12.6557	14.0094	13.4595	14.1873	12.8871	12.5132	12.6391	12.6657	12.6754	12.7284	13.4826	12.5246	13.1581	13.6694	11.7353	13.0609	12.6949	12.8526	12.0344	12.751	12.516	11.754	12.7309	12.5129	11.721	12.4362	12.9217	12.7369	12.3161	11.6464	12.3109	12.5708	13.634	12.8482	12.6652	12.9594
Mcam	16.2363	15.8919	16.7061	16.9385	16.8047	16.3797	17.3275	17.4472	16.7749	17.4804	15.2768	13.9708	15.4378	14.0839	14.719	13.0363	14.9523	13.3542	13.895	13.3287	13.9086	12.596	13.2518	14.2284	12.8636	13.3884	13.8403	13.3783	13.8486	13.0718	13.5797	13.8423	13.4128	13.345	12.0927	13.2673	13.0275	12.5815	13.6686	13.7261	13.7866	13.5828	13.6106	13.5817	13.3227	15.1816	12.9694	12.7771	13.122
Mki67	14.9917	15.3313	15.794	16.2571	16.4003	16.3334	17.6661	17.273	16.7505	16.7259	15.2641	15.4503	15.6787	14.7852	16.1132	14.9708	16.149	14.3338	14.5562	14.6594	14.1498	14.5435	14.9837	15.5997	14.4772	16.1103	16.1759	14.6969	15.8704	15.8914	16.4384	15.5978	16.6991	15.4509	14.2184	15.4852	15.5937	14.5697	15.5447	15.7322	17.32	16.1065	14.737	15.7316	15.5946	15.7714	15.1764	14.026	14.2743
Mkx	13.3968	12.8285	13.2305	13.5292	13.5415	12.9764	13.5207	13.7268	12.7423	13.6924	11.906	11.5088	12.1608	11.3222	12.6986	12.369	12.7723	11.6525	11.3912	11.41	10.8859	11.5942	11.189	11.5491	11.2315	12.3204	12.6686	11.3007	12.4236	11.7793	11.9394	11.2945	11.5416	11.7165	10.5769	11.3629	11.2721	10.6288	11.4564	11.7725	11.4498	11.0134	10.4836	11.6582	11.567	12.6354	11.5368	11.8946	11.8772
Mmp13	24.2641	25.7756	25.9393	24.7543	23.2765	25.933	25.7012	22.5611	25.9102		22.7406	22.6034	22.3549	20.8285	23.1099	22.283	23.9835	22.0583	19.5043	17.8381	19.589	22.4485	22.7235	22.3722	20.4151	19.2903	20.0969	20.0982	19.3234	18.9831	18.5866	18.887	19.145	18.9825	16.7793	19.4921	18.499	15.9329	19.9874	19.6044	20.6329	19.8472	19.9597	21.2063	20.1183	23.2578	21.6839	16.2556	21.2425
Mmp14	11.4277	11.1037	12.2403	11.4151	11.7681	11.2121	12.0888	11.8643	11.8899	11.8115	11.6209	10.8858	11.4843	10.6005	12.3012	11.5065	12.2565	11.0177	10.6749	10.8467	9.81793	10.389	10.1641	10.4837	10.4	13.1351	13.573	11.6123	13.531	12.6425	12.9966	11.9041	12.9104	12.4067	11.2054	11.7766	12.4113	11.3637	12.8942	13.1701	13.3244	12.6573	11.9006	12.4206	12.5229	11.7864	11.3939	11.0002	11.4411
Mmp16	18.4655	18.0347	17.5693	18.0918	18.4639	17.9029	18.6728	18.941	18.568	18.6036	15.7934	15.8991	16.9924	16.1511	17.0955	16.1378	16.8941	16.1671	15.8389	15.8908	15.6946	15.9969	16.1213	16.5996	15.8671	17.0704	17.9528	16.2428	17.6399	16.5133	16.691	15.9499	16.686	16.8078	15.8242	16.3855	16.3333	15.4991	16.4154	16.8695	16.7372	16.1522	15.7265	16.2665	16.8719	17.3444	16.4676	16.5215	16.7194
Mmp2	11.938	11.6965	12.4807	12.2018	12.3241	11.6989	12.3896	12.6262	12.1132	12.4639	11.3	10.4584	11.2124	10.0872	11.9516	10.9162	11.9485	10.162	9.91889	10.6157	9.73512	10.4797	9.88808	10.5526	9.98757	11.7202	13.0873	10.2626	13.0144	11.6905	11.4962	10.6414	11.813	11.4153	10.4343	10.9449	11.2352	10.0955	11.1648	12.1108	11.0876	10.6982	10.4433	11.0633	11.0045	11.8402	11.2965	10.8978	11.3908
Mstn	21.3023	21.2352	21.4565	21.3809	20.6456	21.9563	19.6429	20.3209	18.9092	22.8648	17.6059	16.3605	16.712	15.9198	19.1165	18.0802	20.0518	15.9406	16.1649	17.5821	15.542	18.3749	16.6862	16.8363	16.2346	17.2244	20.0035	15.5912	19.4739	18.5944	18.7676	15.594	18.7834	17.3086	16.4147	14.4594	18.9557	13.2372	14.9231	17.4927	14.7934	13.7785	14.0233	14.003	15.598	17.875	18.5602	18.3854	17.6932
Mtor	17.7844	17.5213	17.8776	17.6086	17.6452	17.5492	18.2735	18.5238	17.4322	18.4869	15.7601	14.8792	15.975	14.8791	16.0252	15.1988	16.1911	15.0803	14.9141	15.0482	14.6622	14.4682	14.7213	15.383	14.799	14.8919	15.7486	14.1673	15.6259	14.7416	14.8345	14.2373	14.988	14.9293	13.8331	14.7136	14.6155	14.1613	14.7842	15.3822	14.9494	14.5627	14.3443	14.8061	14.738	15.9083	14.9213	14.5675	14.8934
Pcna	15.9437	16.4576	16.9525	16.3993	16.3697	16.4236	17.3608	17.4908	17.1384	16.872	16.1043	15.2181	16.6954	15.5712	16.5437	15.2829	16.6168	15.0134	14.9757	14.2699	14.4184	14.4666	14.9011	15.4587	14.0462	15.2169	15.7672	14.4665	15.2609	15.3144	15.5701	14.6215	15.0587	14.8274	13.7057	14.4984	14.7584	13.348	14.4775	15.2696	14.6877	14.4153	13.8878	14.6438	14.5211	16.9464	14.4418	13.7254	13.9587
Pdgfa	16.7974	16.7029	17.8672	17.1101	16.9912	16.7073	17.0974	17.7172	16.4298	17.7343	14.8056	14.4411	14.8274	14.1201	15.5415	14.9624	15.5212	14.7553	14.3338	14.4573	14.0993	14.4119	14.2485	14.8273	14.387	15.1124	15.6323	13.9791	15.6772	14.6347	14.7304	14.213	14.5065	14.5322	13.4924	13.9503	14.4269	13.7085	14.6435	14.867	14.7518	14.0601	14.0205	14.0916	14.1185	15.2608	14.6045	14.4827	14.8729
Pdgfb	17.5664	17.2774	18.5134	18.1994	18.0795	17.8536	18.9254	19.154	18.1338	18.9557	17.2203	15.7568	17.0242	16.0613	16.6103	15.5695	17.2111	15.8455	16.1212	15.7369	16.0343	15.1497	15.5596	16.1638	15.5	15.6347	16.3729	15.1972	16.2312	15.2538	15.4633	15.8733	16.0403	15.3288	14.4234	15.3981	15.289	14.8946	15.6751	15.9311	15.7478	15.4913	15.2531	15.62	15.4943	17.1761	15.4964	15.2715	15.5697
Pdgfrb	16.0172	15.9989	16.4488	16.7258	16.8089	16.5717	16.3497	17.3205	15.3601	17.1636	14.3226	13.1547	14.557	13.4286	14.8362	14.0628	15.3477	13.6325	13.5475	14.3874	13.7142	13.6432	13.765	14.4051	13.9354	14.1327	15.3145	13.2997	14.9418	13.6837	13.8897	13.0652	14.2473	14.0736	13.1367	13.4982	13.7589	12.783	13.709	14.567	13.5163	13.5509	12.9926	13.7804	13.6708	14.8926	14.1692	13.9586	14.1326
Pecam1	17.8145	17.6059	18.4893	18.7285	19.0059	18.0926	19.3008	19.7784	18.857	19.0285	16.3185	14.8813	16.2928	15.0945	16.1188	14.5365	15.9983	14.6421	14.9408	15.2646	15.5825	14.6098	15.2283	16.1126	14.9491	15.0966	15.8286	15.1603	15.5495	14.9146	15.2329	15.4262	15.7701	14.9479	13.7759	14.8329	14.7753	14.4117	15.0931	15.5166	15.4167	15.0297	14.6221	14.9071	14.9974	17.2995	14.7955	14.5752	15.1687
Postn	8.58606	8.3622	9.58063	9.38039	9.25193	9.51143	9.03194	9.57319	8.3714	10.1649	10.7226	10.3132	10.8093	9.79144	10.8982	9.50613	10.8066	8.55624	8.86255	9.45055	8.44005	9.28893	9.40664	9.48178	8.72871	10.9601	11.3213	10.8323	11.079	10.5985	11.3773	11.3872	11.3091	10.1727	9.02618	10.6355	10.3605	9.52294	10.8703	10.566	11.4153	10.6419	10.0778	10.9227	10.8084	11.9683	10.2039	9.29586	9.92357
Prg4	18.9659	17.6993	16.8242	18.2416	17.3926	17.6604	16.8485	18.2474	15.0028	19.4374	12.8478	12.2806	14.585	13.837	15.9997	14.72	15.3523	13.9498	13.7343	14.1132	13.6799	14.3949	14.2255	14.588	14.1416	13.0079	14.412	11.6919	13.8148	12.8552	12.8283	11.5309	12.3295	12.8071	11.9849	12.9924	12.6057	11.848	12.2028	13.2805	12.4304	12.2857	11.5693	11.9115	12.4116	15.2795	14.391	14.6189	15.0265
Ptk2	16.2695	16.2233	16.9148	16.5264	16.522	16.3075	16.7926	17.2601	16.0288	17.0974	14.4545	14.0928	15.1996	14.0932	15.1802	14.4907	15.3346	13.8944	13.8523	14.0272	13.9956	13.892	14.0254	14.7462	13.8741	14.6732	15.3932	13.9071	15.165	14.429	14.6827	13.9998	14.6197	14.2984	13.1988	14.1514	14.0176	13.3266	14.2745	14.7646	14.3733	14.0859	13.6004	14.2935	14.2633	15.6195	14.303	14.0481	14.5251
Rn18s	9.36378	9.31142	9.94114	9.49133	9.68628	9.38163	9.55433	10.0292	9.43101	10.3171	9.16716	8.47344	9.41484	8.85785	9.2478	8.76884	9.68261	8.86521	8.57079	7.15921	6.95843	7.02977	7.10655	7.53754	6.96009	7.13252	7.99323	6.39306	7.3921	6.99559	7.27519	6.91052	6.61018	6.75101	6.11162	7.15613	6.72236	6.44472	6.81868	6.91467	7.28011	6.81468	6.42719	6.84288	7.03208	7.90146	7.2734	6.85273	7.26088
Rps17	12.6247	12.1262	13.1749	12.8071	12.9123	12.6029	12.8286	13.6184	12.5486	13.5487	12.0591	10.9941	12.8682	11.6303	12.7686	11.7159	12.7846	11.4508	11.1406	10.5038	10.516	10.7533	10.9008	11.173	10.4181	12.1922	12.434	10.8325	12.1919	11.5967	11.6819	11.0315	11.0093	11.2582	10.0494	10.8009	11.0305	9.98144	10.9154	11.4931	11.0898	10.6533	10.2357	11.2394	10.7976	12.571	10.7502	10.2862	10.6705
Scx	13.5379	13.6646	14.6297	13.7387	13.6415	13.6928	13.7713	14.403	13.8458	14.6924	12.7074	12.8052	12.9192	12.0852	13.0527	12.8355	13.3375	12.1174	11.8916	11.6529	11.3407	11.8654	11.8601	12.0208	11.625	13.0252	12.9018	10.985	11.9896	11.8501	11.8576	11.9706	11.0743	10.8068	10.3084	12.2312	11.7381	11.7853	11.9195	11.6036	12.4151	12.2499	11.2441	11.4335	11.3058	12.9273	12.4684	11.9512	11.9854
Serpine1	17.3943	17.8289	18.3216	18.0436	16.3387	18.0634	16.8325	16.843	16.2042	20.0044	17.1432	15.9502	16.907	16.0332	17.8935	17.3578	18.0435	15.4727	15.3124	16.1119	14.8712	15.5569	15.8026	16.4564	15.7187	16.2729	18.1006	13.9387	16.156	15.7328	15.647	14.7352	15.0275	14.5772	14.2196	15.8647	15.2611	14.6472	15.205	15.4362	14.504	15.0667	14.5854	13.9655	13.8592	16.8776	16.3668	15.5817	15.2722
Sox9	18.2039	18.2952	16.4754	18.0499	18.4446	17.6258	18.7954	19.0361	17.1445	18.9251	13.817	13.7981	15.9534	15.0668	16.3127	15.3206	15.8589	15.1333	15.9984	14.6573	15.3544	14.9191	16.0176	16.0545	15.8785	17.7156	18.0532	15.0374	17.9214	16.9934	17.3043	15.4964	16.8476	16.4442	14.1819	16.6526	15.6404	14.5415	16.0894	17.0511	16.9018	16.5536	16.1457	15.5418	16.9445	16.035	15.975	15.5355	15.4546
Sparc	7.91927	7.85721	8.49127	7.95709	8.27877	7.67172	8.46713	8.48977	8.31113	8.57495	6.23434	5.877	6.75284	5.66111	7.20233	6.88413	7.10237	5.92101	5.9036	5.98595	5.54918	5.80712	5.88537	6.37551	5.85702	5.91289	6.24753	5.07606	6.229	5.38601	5.62808	5.3328	5.57795	5.47475	4.68924	5.54085	5.36366	5.17426	5.62762	5.71271	6.00659	5.41305	5.15641	5.61224	5.76128	6.61119	6.03229	6.46891	6.53893
Spp1	20.5855	22.5243	19.7063	22.0503	22.4443	23.2501	23.2628	21.3069	20.4415	22.5488	14.7596	15.1858	18.9002	17.8613	20.3715	19.348	18.5314	14.9326	19.1805	16.6077	14.641	18.5248	19.566	18.6293	17.5809	16.3259	18.4783	14.0547	16.3797	17.2135	16.9859	14.9858	17.2334	13.4146	11.7586	15.7378	15.3477	11.4924	13.7889	16.4821	15.2727	14.6849	14.467	13.4585	15.8464	20.0944	19.4498	19.2981	19.8973
Tgfb1	17.0931	16.9344	17.4339	16.7651	16.7198	16.6879	17.1523	17.1692	16.6786	17.3437	15.6578	15.1252	16.5106	15.3289	16.7088	15.6278	16.6964	15.4053	15.3676	15.0623	14.6052	14.7191	14.8635	15.2549	14.6559	15.549	15.6153	14.3272	15.2044	15.1852	15.2302	14.6521	15.2949	14.7628	13.806	14.5672	14.9638	14.1594	15.1225	15.4232	15.1532	14.9085	14.4859	15.0417	14.8504	16.3205	14.872	14.8885	14.7948
Tgfb2	16.2236	16.4155	17.6003	16.8973	17.16	16.8806	16.8262	17.716	16.0278	17.7819	15.6205	15.0778	16.4295	15.6246	16.9357	16.0397	16.701	15.6186	15.2233	15.651	15.0669	15.3396	15.5217	16.1666	15.4868	16.1246	16.8473	15.1877	17.0765	15.9256	16.2103	15.0285	16.1556	15.9666	14.9117	15.6587	15.5465	14.6578	15.7016	16.5467	15.5553	15.33	15.2508	15.8035	15.8632	16.2411	15.5077	15.5569	15.5873
Tgfb3	13.0653	13.3612	14.5335	14.2379	14.1738	13.7907	13.946	14.2149	13.5196	14.743	13.0567	12.4926	13.3677	12.4551	13.9564	13.5057	14.0577	12.9608	12.5814	12.8708	12.2759	12.6251	12.4928	12.8278	12.5776	12.6961	13.1294	11.789	12.7209	12.1221	11.9933	11.6829	11.9704	12.3359	11.4188	11.7348	12.0647	11.4458	11.864	12.4533	11.9797	11.7898	11.7466	11.8681	11.7256	13.3211	12.6443	12.3358	12.6969
Tgfbr2	14.8302	14.5782	15.2974	14.9282	15.2791	14.8532	15.4013	16.3105	14.6829	15.5995	12.9708	12.077	13.3555	12.2116	13.5471	12.5399	13.4946	12.3131	11.9783	12.6109	12.1613	12.1028	12.0009	12.9712	12.3755	12.5657	13.691	11.8245	13.6403	12.5994	12.196	11.7942	12.5036	12.2406	11.2521	11.9449	12.1359	11.4595	12.2915	12.7864	12.1395	12.0119	11.3174	12.2838	12.1987	13.7309	12.5431	12.5405	12.7168
Thbs1	13.3531	13.0267	13.7314	14.4194	13.3817	13.8866	14.1768	14.032	12.4385	15.2535	11.7268	10.9814	12.326	11.281	13.1364	12.7953	12.9901	11.4941	11.2722	12.008	10.9369	11.7695	11.3318	11.8604	11.4544	11.4503	12.716	10.8703	11.9701	10.8512	10.7565	10.8953	10.6862	10.8045	9.93601	11.2196	10.5571	10.5182	11.7315	11.0919	11.551	11.6193	10.7229	10.6791	10.6979	12.2313	11.7762	11.5751	11.84
Thbs2	12.5021	12.605	13.5533	13.0751	13.1567	12.9505	13.1937	13.7288	12.2642	13.8503	11.4651	10.7979	12.1534	10.8153	12.2847	12.1473	12.4184	11.0161	10.7316	11.3248	10.622	11.3684	11.0567	11.7907	11.0342	11.5974	12.2494	10.8343	11.8831	11.0915	11.1235	10.9882	11.5548	10.9683	10.1857	11.1686	10.7627	10.4216	11.3004	11.536	11.497	11.25	10.5115	11.4614	11.4921	12.114	11.3502	11.5428	11.5947
Thbs3	14.91	14.8327	15.4638	14.5348	14.6668	14.6946	14.9666	15.3695	14.2994	15.4609	13.8562	13.0971	14.2436	12.9522	14.3371	13.6182	14.3532	12.8991	12.6201	13.0866	12.1856	12.8429	12.6561	13.2857	12.4214	14.8819	15.6114	13.5999	15.7071	14.6549	14.64	13.7341	14.7811	14.6922	13.4061	14.3215	14.2969	13.431	14.3058	15.0495	14.358	13.8701	13.515	14.3818	14.1891	14.1695	13.5326	12.963	13.4124
Thbs4	12.0286	11.5762	13.1526	12.3681	11.8179	12.4982	11.5922	12.3817	10.6123	13.3297	10.8885	9.55893	10.1805	9.17817	11.589	11.299	11.7375	9.93374	9.30537	10.4919	9.18369	10.1309	9.40824	9.8451	9.51388	9.80407	10.9578	8.23392	10.8656	10.0422	9.56923	7.88	9.6089	9.75141	9.18737	9.36236	9.83401	8.4605	8.8236	10.3551	8.6814	8.83049	7.92533	8.63498	8.9935	11.415	10.6747	10.0924	10.5589
Timp1	15.1965	15.3958	15.9616	15.4231	15.3795	15.3346	15.3006	15.7891	14.93	16.2587	13.3165	13.0518	14.4009	13.2232	14.3719	14.0478	14.557	12.8402	12.7868	12.7536	12.0839	13.3472	12.9443	13.5607	12.4052	13.7449	14.6437	12.6792	13.5329	13.4584	13.9125	12.8574	13.9882	13.2433	12.2954	13.3322	13.3683	11.7225	12.8615	13.1793	13.6402	13.2439	11.872	12.7805	13.1198	14.4704	12.8098	12.8816	12.7197
Timp3	14.5373	14.8299	15.2547	15.1808	15.3132	15.0746	15.111	15.6475	14.6258	15.9302	12.8031	11.7565	13.3541	12.2385	13.5705	12.4674	13.4445	12.2461	12.0126	12.2772	11.8815	11.8693	11.7855	12.6314	11.7565	11.2777	13.1626	10.8708	13.0073	11.5059	11.2235	10.3212	11.2695	11.6463	10.5834	11.0659	11.1165	10.072	10.9411	11.9043	10.188	10.3503	10.3989	11.06	11.1775	13.2487	12.1761	12.2728	12.3574
Tnc	14.7879	15.5013	14.3337	14.382	14.1934	13.9388	14.7714	14.0983	14.9132	14.9919	11.7769	11.2818	11.7378	10.8699	13.0508	12.5608	12.8297	11.1218	10.9843	11.8866	11.0241	11.7211	11.2899	11.7002	11.6033	11.304	12.6732	9.78492	12.5003	11.34	10.9953	9.30435	10.9829	11.0775	10.3254	10.417	10.8854	9.63503	10.6914	11.8812	10.9313	10.5294	9.68842	10.0879	10.4465	11.6589	11.8602	11.6773	11.7118
Tnmd	9.29179	9.29387	10.267	9.92165	9.94269	9.76754	10.0446	10.3185	9.94854	10.3829	8.93847	8.22138	8.90827	7.7868	9.84475	9.47526	9.77502	8.28429	7.82803	8.1994	7.13366	8.60377	7.87681	7.99778	7.16135	9.88074	9.89507	8.23739	9.46575	9.29278	9.49461	8.48376	9.28324	8.77312	7.94546	7.92698	8.63226	7.32838	8.19586	9.08255	8.37842	7.71859	7.62626	8.77035	8.23543	9.18819	8.22881	8.22335	8.12525
Tnxb	14.853	15.4321	15.9336	14.4534	14.7984	15.1311	14.616	15.4552	14.6911	15.7212	13.972	12.979	14.339	13.0339	13.745	12.9305	13.9241	12.9318	12.5811	12.6671	12.2781	11.7676	11.8147	12.8666	12.301	12.6957	13.1744	11.2935	12.9881	12.5639	12.2163	11.5442	12.131	12.3232	11.2823	12.1596	11.9927	11.8634	11.7918	12.6734	11.9364	11.8676	11.5559	12.1082	11.5763	12.9094	12.3757	11.7591	12.1389
Vcan	14.5477	14.9865	15.4379	14.6613	14.3634	14.346	14.5593	15.4225	14.1451	15.69	13.64	12.8412	14.6075	13.0879	13.8315	12.6976	13.8947	12.3784	12.0421	12.2526	12.6627	11.8053	12.4065	12.9218	11.9721	13.9656	14.4849	12.9643	14.3603	14.368	14.6164	13.4334	14.4856	13.898	12.6157	13.9785	13.9161	12.4985	13.833	14.3023	13.8092	13.5382	12.9587	13.4217	13.2887	13.211	12.1307	11.4422	11.8903
Vegfb	17.2795	17.4912	18.4772	17.724	17.8556	17.8439	18.567	18.974	18.1366	18.6719	16.8302	15.8536	16.9385	15.9322	16.9349	15.536	17.4209	15.583	15.8572	15.7195	15.4947	15.0709	15.5266	16.1592	15.418	15.2382	15.7889	14.9509	16.1097	15.0279	15.3182	15.3193	15.0323	15.1775	13.9598	15.4575	14.9891	14.3683	15.4416	15.4309	14.8647	14.8837	14.7925	15.4207	15.0913	16.902	15.2839	15.0525	15.3306
Yap1	14.927	14.8698	15.2633	15.1851	15.1245	14.9774	15.0908	15.6822	14.5553	16.065	14.2956	13.5934	14.7015	13.7932	14.9318	14.0825	14.9491	13.752	13.6355	13.4534	13.1129	13.2385	13.2117	13.7602	13.2513	13.8383	14.3225	12.8798	14.0235	13.4662	13.5966	12.8901	13.2296	13.3762	12.4366	13.2826	13.3195	12.5522	13.1189	13.6705	13.1193	12.9419	12.6023	13.1534	13.2781	14.7377	13.54	13.2731	13.6808
[truncated: 30 more columns]
